# Supplementary material for: Development of Real-Time Kinematic Magnetic Resonance Imaging (kMRI) Techniques for Studying the Kinematics of the Spine and Joints in Dogs—Preliminary Study on Cadavers
Source: Animals (Basel). 2022 Oct 15;12(20):2790. doi: 10.3390/ani12202790 (PMC9597841; doi:10.3390/ani12202790)
Supplement: Supplementary file 1 [file animals-12-02790-s001.zip]

Archive with 4 entries (4 files):
- Video S1.mp4
- Video S2.mp4
- Video S3.mp4
- Video S4.mov
